# Supplementary material for: What Makes Consumers’ Intention to Purchase Paid Stickers in Personal Messenger? The Role of Personality and Motivational Factors
Source: Front Psychol. 2022 Jan 10;12:678803. doi: 10.3389/fpsyg.2021.678803 (PMC8849107; doi:10.3389/fpsyg.2021.678803)
Supplement: Supplementary file 1 [file Data_Sheet_1.csv]

ID	Ex1	Ex2	Ex3	Ex4	Ex5	Ex6	Ex7	Ex8	Ex9	Ex10	Ag1	Ag2	Ag3	Ag4	Ag5	Ag6	Ag7	Ag8	Ag9	Ag10	Co1	Co2	Co3	Co4	Co5	Co6	Co7	Co8	Co9	Co10	Nu1	Nu2	Nu3	Nu4	Nu5	Nu6	Nu7	Nu8	Nu9	Nu10	Op1	Op2	Op3	Op4	Op5	Op6	Op7	Op8	Op9
2	3	4	4	4	2	2	2	4	2	2	4	2	5	2	2	2	2	2	4	2	4	4	4	4	5	5	5	4	5	5	5	4	1	5	5	2	5	2	2	5	4	5	4	4	3	4	4	4	4
3	3	4	2	2	3	4	2	3	2	1	4	3	4	5	3	4	2	4	4	3	3	2	4	2	2	4	3	2	3	4	4	4	3	4	4	3	4	4	4	4	4	4	5	3	4	4	4	4	3
4	4	4	4	3	3	4	4	3	3	1	3	4	3	4	4	3	4	3	3	3	4	4	3	4	3	4	4	4	4	4	4	4	4	4	3	3	3	2	2	2	2	3	2	2	3	2	5	2	3
5	4	5	5	3	4	4	4	4	4	4	5	5	3	4	5	4	5	5	4	4	4	3	4	4	3	5	4	4	5	4	5	3	5	5	4	4	4	4	4	5	4	5	5	5	3	4	4	3	5
6	3	3	3	3	3	2	3	3	3	2	3	3	4	3	2	3	3	4	4	3	4	3	3	3	4	4	4	4	5	4	4	4	4	3	3	3	2	2	3	2	4	3	3	2	4	3	3	3	2
7	2	3	3	2	3	3	2	3	2	2	4	2	4	4	2	4	2	2	4	4	4	2	3	3	4	2	3	4	3	4	4	4	5	3	4	2	3	2	2	3	4	4	4	4	4	4	4	4	4
8	4	4	3	3	4	3	4	1	2	4	4	5	5	5	4	4	4	4	4	4	3	2	4	2	3	2	2	3	2	3	4	4	4	4	4	3	4	4	3	4	3	4	4	4	3	4	3	2	4
9	3	3	3	3	3	3	2	2	2	2	4	3	4	4	4	4	3	3	4	4	3	4	4	4	3	4	4	2	3	3	4	3	4	4	3	1	4	4	2	3	2	4	2	2	2	2	3	2	4
10	2	2	1	2	3	1	2	2	4	2	5	2	5	4	2	3	2	2	5	3	4	4	5	4	3	4	4	2	4	4	4	5	5	4	3	2	2	1	1	1	3	4	4	3	2	3	5	2	2
11	3	4	2	4	4	5	4	3	4	2	5	2	4	3	1	3	2	3	4	5	3	2	3	4	4	5	4	2	3	3	3	4	3	4	3	1	2	3	2	4	5	5	5	5	5	5	5	4	5
12	4	4	4	4	4	3	4	4	4	4	4	4	3	3	4	4	4	4	4	4	3	2	3	3	3	4	3	4	4	4	3	2	2	3	2	3	3	2	4	2	3	4	4	4	4	4	4	3	4
13	4	4	4	4	5	5	4	4	4	4	5	5	3	4	5	4	5	4	4	4	4	2	4	2	2	2	3	5	5	4	2	2	2	2	2	2	2	2	2	1	4	5	4	4	4	4	5	5	2
14	4	4	4	5	3	4	4	5	5	2	4	4	2	3	3	4	4	4	4	4	1	1	2	2	2	1	2	2	4	4	2	2	2	2	2	5	4	4	4	2	4	4	2	2	4	2	5	5	2
15	2	5	2	4	5	2	4	4	2	5	4	2	5	5	4	4	2	2	5	4	2	1	2	2	2	4	4	1	5	4	5	2	2	2	1	1	1	1	1	4	3	5	4	5	3	4	4	4	5
16	4	5	4	4	4	5	4	3	3	4	5	5	4	5	1	5	5	4	5	4	5	5	4	5	5	5	5	4	5	5	1	2	2	3	2	4	2	2	4	2	1	4	1	4	3	2	5	1	4
17	3	2	3	3	2	1	3	3	3	2	4	4	4	4	4	4	4	3	4	4	3	1	4	1	2	4	2	4	5	4	3	3	4	3	2	1	1	3	3	2	4	4	4	4	4	4	2	4	4
18	4	4	4	4	2	4	5	4	2	2	4	4	2	4	4	4	4	4	4	4	2	4	2	2	2	2	2	2	2	5	2	2	4	2	2	4	2	2	4	2	4	4	2	2	4	2	5	4	2
19	2	4	3	2	2	3	3	4	3	1	4	5	5	4	4	5	4	4	4	4	5	3	4	3	3	2	4	2	4	4	4	4	4	3	2	1	3	2	2	2	3	4	4	4	3	4	3	3	4
20	1	5	1	5	1	5	1	5	1	5	5	1	5	1	5	1	5	1	1	1	1	5	1	5	1	5	1	5	1	1	1	5	1	5	1	1	1	1	1	1	1	5	1	5	1	5	1	1	1
21	3	4	3	3	4	5	2	2	4	3	5	4	4	4	4	3	4	4	4	4	4	2	4	2	4	2	3	4	4	4	4	4	4	4	3	2	4	4	4	3	3	4	2	4	3	3	4	2	2
22	5	4	4	4	4	5	4	4	2	5	5	5	5	4	4	5	4	4	2	5	3	2	3	2	4	3	3	4	4	5	3	4	4	2	4	2	3	3	2	2	2	4	5	4	4	4	4	1	4
23	4	4	3	3	2	3	4	3	3	1	5	4	4	4	4	5	4	4	4	4	4	4	4	4	4	3	4	4	4	4	5	4	5	5	5	4	5	5	4	5	3	3	3	3	3	3	4	2	4
24	4	4	4	4	5	4	5	4	5	4	3	5	5	3	4	3	5	5	3	4	2	1	4	2	1	2	2	5	5	5	2	5	4	3	1	1	4	4	2	4	3	4	5	1	3	4	4	1	5
25	4	3	3	2	2	3	3	4	4	2	5	5	4	5	4	4	5	5	5	4	4	5	4	4	3	5	5	4	4	4	5	4	4	4	4	4	5	5	4	4	4	4	3	3	2	2	4	4	3
26	4	4	4	3	3	3	4	3	3	3	4	4	4	4	4	4	4	4	4	4	4	2	4	2	3	2	3	3	3	3	4	3	4	4	4	2	4	4	3	4	4	4	3	3	3	3	4	3	4
27	5	4	4	3	4	4	4	2	2	4	4	4	5	4	4	4	4	4	4	4	4	2	2	2	4	3	4	4	4	4	2	2	3	4	2	1	2	2	2	2	2	2	2	2	2	2	4	2	2
28	4	2	3	2	3	3	3	3	4	4	4	3	4	5	3	4	4	4	4	4	3	3	4	4	3	3	3	4	5	5	2	2	4	2	1	1	1	1	1	1	2	4	4	3	4	4	4	2	3
29	3	2	3	2	2	2	2	1	2	2	4	3	4	4	4	3	2	3	4	4	2	2	4	3	4	3	3	2	3	3	5	4	4	4	4	2	4	4	3	4	2	3	2	3	2	2	3	3	3
30	1	3	2	1	2	2	1	2	3	1	5	5	2	5	3	3	4	3	5	3	1	1	1	1	1	3	1	2	1	4	5	3	5	4	4	3	2	4	5	4	1	4	5	1	3	4	4	1	1
31	3	2	2	1	2	3	3	1	2	1	2	3	4	2	3	3	3	3	2	3	5	4	4	4	4	4	4	2	4	4	5	4	5	2	4	3	3	3	4	4	3	3	3	3	2	3	3	3	3
32	1	2	2	1	2	1	2	4	4	1	3	4	2	2	3	4	4	2	2	2	3	4	4	2	4	2	4	2	2	3	4	4	4	4	4	4	4	4	3	4	2	2	2	3	3	2	3	2	4
33	2	4	2	2	4	4	4	4	2	3	5	4	5	4	3	4	4	2	4	4	3	3	4	4	4	4	4	3	4	4	2	2	4	4	2	1	2	2	2	2	3	4	3	2	4	4	4	3	4
34	3	4	4	3	4	4	4	3	3	2	4	4	3	2	4	3	4	4	4	3	2	2	2	3	2	4	3	3	4	3	4	3	4	4	4	1	4	3	4	3	3	3	4	4	3	2	3	2	2
35	4	4	3	3	3	4	5	2	2	3	4	4	3	5	3	5	4	4	4	5	4	3	4	3	5	3	3	3	5	5	4	3	4	3	3	1	3	2	3	3	5	4	4	1	5	4	4	5	4
36	4	4	4	4	5	4	4	4	4	4	4	4	3	4	4	4	4	4	4	4	3	2	3	2	4	2	2	2	5	3	3	2	2	4	3	1	2	2	2	4	3	4	3	4	4	3	4	3	4
37	3	4	3	3	3	4	4	3	4	4	4	4	5	4	4	4	4	4	4	4	2	2	2	2	3	3	2	4	3	4	3	2	3	4	3	2	2	3	2	3	4	4	3	2	4	3	4	3	3
38	4	2	2	2	3	2	2	4	4	1	2	3	4	2	3	2	4	2	2	3	4	2	3	2	2	2	2	4	4	4	4	4	4	4	4	1	4	5	5	4	2	2	2	3	2	3	4	2	2
39	2	2	2	2	2	1	2	2	2	2	2	1	5	2	1	3	2	4	4	4	3	4	3	4	2	4	4	3	3	4	2	2	1	4	2	1	1	1	1	2	4	4	2	4	3	3	5	4	3
40	3	2	3	1	1	3	3	1	1	2	3	4	4	4	3	4	4	3	2	4	2	1	2	2	1	1	4	1	2	4	4	3	5	4	4	1	4	4	1	3	3	2	2	2	2	2	3	2	4
41	3	3	2	3	4	4	2	4	4	4	4	3	4	3	4	2	4	2	4	3	4	4	4	4	4	4	5	4	4	4	4	4	4	4	3	2	2	2	2	2	4	4	2	4	3	3	4	3	2
42	3	4	4	3	3	4	4	4	3	2	4	5	4	4	4	5	4	4	4	5	4	2	3	2	4	2	3	5	5	5	2	1	2	2	2	1	2	1	1	1	4	5	5	5	4	5	4	4	4
43	2	2	2	2	2	2	2	2	2	2	3	2	3	3	2	2	2	2	4	4	2	1	1	1	1	1	3	1	2	1	4	2	4	4	4	2	4	4	4	3	2	2	2	2	1	1	2	1	1
44	3	4	3	2	2	3	3	2	3	3	4	2	4	4	2	3	2	3	4	3	2	2	2	3	4	2	3	3	4	4	5	3	3	4	3	2	2	2	3	3	4	4	4	2	3	3	4	3	4
45	3	4	4	3	4	4	4	3	3	5	4	4	3	4	4	3	4	4	4	4	3	2	2	3	2	2	2	4	2	4	4	4	2	4	4	3	2	2	2	3	4	3	2	2	3	3	4	4	2
46	2	2	2	2	2	3	2	2	2	1	4	2	4	3	5	3	2	4	4	3	4	2	5	2	3	3	4	2	5	5	3	4	3	5	2	1	2	2	3	3	4	3	4	4	2	4	4	3	4
47	3	2	3	4	4	4	5	3	4	4	5	2	5	5	2	5	2	4	5	4	3	1	4	1	2	1	2	2	4	5	4	3	4	4	4	2	4	3	3	4	5	4	3	2	3	2	4	3	3
48	5	5	5	5	5	5	5	4	4	5	4	5	2	5	5	5	4	5	4	5	4	4	4	4	4	4	4	3	4	4	5	4	5	5	4	4	5	5	5	5	2	2	2	4	2	2	4	2	2
49	3	4	3	3	4	4	3	2	2	2	4	3	4	4	2	4	2	3	4	4	4	4	4	4	3	5	5	4	3	4	4	4	5	4	4	4	4	3	4	3	3	4	3	4	3	3	4	3	3
50	3	4	2	2	4	3	2	2	2	2	3	2	4	2	2	3	1	2	3	4	4	3	4	2	5	3	4	4	5	4	4	4	4	2	2	2	3	4	3	2	2	2	2	3	4	2	2	2	2
51	3	2	5	3	3	3	3	4	4	4	4	4	5	5	4	5	4	4	4	3	3	2	5	2	4	2	3	5	4	5	4	4	4	3	2	1	3	2	1	2	3	3	5	4	4	5	4	3	5
52	5	4	4	4	5	4	5	4	4	4	5	5	5	5	5	5	5	5	5	4	2	2	5	1	3	3	4	2	4	5	5	4	5	5	5	3	5	5	2	5	3	4	5	5	5	2	5	4	2
53	4	2	4	2	2	3	3	2	4	2	4	4	5	4	2	4	3	4	4	3	2	2	2	2	4	4	3	4	4	4	2	3	4	3	2	2	1	1	2	2	3	3	3	3	2	3	4	4	4
54	2	3	3	4	4	3	4	2	4	3	4	5	3	2	2	3	4	2	4	3	3	3	3	3	2	3	4	1	1	2	4	4	4	4	4	1	3	3	2	3	2	4	4	4	4	4	4	3	2
55	3	3	2	3	3	4	3	5	4	2	1	2	2	2	2	2	2	3	2	4	2	1	3	1	2	1	4	3	2	2	4	4	4	4	4	2	4	4	4	2	2	2	4	4	4	4	4	2	5
56	3	2	3	1	2	2	2	2	2	1	5	4	5	4	4	3	4	4	5	4	2	1	2	2	1	2	2	3	2	5	5	4	4	4	5	2	5	4	2	2	3	3	4	4	4	3	4	3	4
57	4	5	5	5	5	4	5	5	5	4	5	5	5	5	4	5	5	4	5	4	5	4	5	4	5	4	5	4	5	5	5	4	5	4	4	4	5	4	4	4	5	4	5	4	4	5	5	4	5
58	4	5	4	5	4	5	5	4	3	4	4	4	4	5	4	4	3	3	4	4	2	1	2	2	1	1	4	2	2	2	4	3	2	5	4	2	4	4	3	5	5	4	5	4	3	4	4	4	5
59	4	4	3	4	5	4	4	4	4	4	3	3	4	4	4	4	4	3	4	4	4	4	4	4	4	4	4	5	4	4	4	3	4	2	2	1	2	2	2	2	4	4	4	4	4	4	4	4	4
60	4	3	4	2	3	4	4	4	4	2	4	4	5	5	1	5	5	4	4	4	4	4	4	4	4	4	3	4	4	4	3	3	4	2	2	2	4	4	2	1	5	3	2	2	2	2	5	4	4
61	2	3	2	4	4	3	3	2	2	4	3	2	4	4	2	4	3	2	3	4	3	2	2	3	2	1	3	3	5	3	3	4	4	4	4	4	4	4	4	3	4	3	5	4	4	4	2	2	4
62	4	4	3	2	2	3	3	3	3	1	3	2	4	3	2	3	2	4	4	3	3	3	3	3	4	3	3	3	4	4	3	2	3	4	3	3	3	4	4	3	3	3	2	2	3	2	4	3	3
63	2	2	2	2	2	2	2	2	2	2	2	3	4	3	3	3	3	3	3	3	3	3	3	3	3	3	3	3	3	3	3	3	3	4	3	3	3	3	3	3	2	2	3	2	3	3	3	3	3
64	4	2	4	1	3	2	2	2	2	2	3	4	4	4	4	3	4	3	2	3	4	2	2	2	4	2	2	3	4	4	5	4	4	4	4	1	2	2	4	2	4	4	4	4	5	4	4	3	4
65	5	4	3	4	4	3	4	3	3	2	4	4	5	3	2	4	4	4	4	4	4	4	4	3	4	3	4	4	4	4	2	3	4	4	4	2	3	3	3	2	2	2	2	4	4	2	4	2	3
66	2	4	2	2	3	4	3	2	2	3	4	4	4	5	3	4	4	4	4	3	4	4	5	4	2	4	4	3	3	4	5	5	5	5	5	4	3	5	5	4	3	3	3	3	3	3	3	3	4
67	4	3	2	2	4	3	4	2	2	2	2	2	4	2	2	2	2	2	2	4	1	1	1	1	1	1	4	2	2	3	1	1	2	1	1	1	2	1	1	1	2	2	2	4	3	1	5	1	1
68	2	2	2	2	2	2	2	3	2	2	4	2	3	3	2	3	2	2	3	2	3	4	4	4	4	4	4	3	4	3	4	4	4	4	4	3	4	4	4	4	4	4	4	4	4	4	3	3	4
69	4	4	4	3	3	4	4	3	3	2	3	4	4	4	4	4	4	3	3	4	3	2	3	3	3	2	3	4	4	3	2	4	4	2	2	2	2	2	2	2	3	3	2	3	3	3	3	3	2
70	4	4	4	2	3	2	4	3	2	2	4	4	3	3	2	3	4	4	4	4	2	1	2	2	2	2	4	2	1	3	4	4	4	5	5	2	5	5	4	5	3	2	4	3	4	3	2	4	4
71	4	3	4	3	3	5	5	3	4	3	5	2	5	2	2	3	2	2	4	4	5	5	5	5	4	5	5	4	4	5	4	3	4	4	2	2	3	3	2	2	3	4	2	3	3	2	4	2	2
72	5	4	4	4	4	5	5	4	4	3	5	5	4	5	4	5	4	5	5	4	3	2	4	2	4	2	2	4	4	3	4	4	4	4	4	1	4	5	2	4	4	4	5	4	4	4	4	3	4
73	2	2	1	1	2	3	2	1	2	2	2	2	4	1	2	3	2	2	2	3	4	4	4	3	3	4	4	3	4	4	4	4	5	4	4	3	1	3	3	3	4	2	2	2	2	2	4	4	4
74	4	3	4	2	2	4	4	2	2	4	2	3	4	3	4	2	4	4	3	3	4	4	4	4	4	3	4	4	4	4	2	4	2	2	2	3	2	2	2	2	2	2	2	4	3	2	4	2	2
75	4	5	4	4	4	5	4	5	5	3	4	5	5	4	4	4	4	4	4	4	5	5	4	5	4	5	5	5	5	5	1	1	2	1	1	1	2	1	2	1	4	3	2	4	3	2	5	3	2
76	4	5	4	2	3	5	3	3	3	2	4	5	5	4	5	4	5	5	4	3	4	4	3	4	4	4	4	2	3	4	4	4	5	5	5	3	4	4	3	5	3	4	4	4	2	4	4	3	4
77	4	2	3	3	1	3	4	3	1	1	5	4	5	4	2	5	5	4	4	4	5	4	5	4	3	5	4	2	2	5	5	4	5	5	5	3	5	4	5	5	2	5	3	5	3	4	4	1	5
78	3	5	2	4	4	4	2	4	4	4	5	4	4	4	4	4	5	4	4	4	2	3	2	2	2	3	2	2	2	2	4	4	4	5	4	4	5	4	4	4	3	4	4	2	4	4	3	1	4
79	3	4	1	2	1	4	3	2	2	1	4	3	4	5	4	4	3	4	4	3	4	1	3	1	5	2	2	4	4	4	3	2	5	4	4	2	4	5	2	4	3	4	2	2	3	2	5	3	3
80	4	4	4	4	4	4	3	4	2	3	4	4	3	2	4	3	4	4	4	4	4	3	3	3	4	4	4	4	4	4	4	4	4	4	4	4	3	3	3	2	2	3	4	4	4	4	4	3	4
81	4	2	2	1	3	4	2	4	3	2	4	3	4	4	2	4	3	4	4	4	3	2	4	2	2	2	2	4	2	4	4	5	5	4	4	2	3	4	2	4	2	4	5	4	3	3	2	2	5
82	4	4	3	4	4	5	3	5	4	2	4	4	3	3	2	3	2	5	4	3	5	5	4	5	5	5	5	4	4	4	2	1	3	1	1	4	2	3	3	1	5	4	5	4	3	5	4	5	5
83	4	4	4	5	4	4	4	4	4	3	5	4	5	4	2	4	4	4	5	4	4	4	5	3	3	3	4	4	4	5	5	4	5	5	4	2	3	4	4	4	4	5	4	4	5	4	5	4	4
84	4	5	4	4	4	5	4	4	4	3	5	5	5	5	4	4	5	4	4	4	4	3	4	3	4	2	3	5	4	4	4	2	4	3	4	2	2	3	2	3	4	4	4	4	4	4	4	4	4
85	4	4	4	3	2	5	3	4	4	3	4	4	4	4	4	4	4	3	4	3	3	4	4	4	4	3	2	5	5	4	3	3	3	4	2	3	3	3	2	3	3	3	3	4	3	4	4	3	3
86	4	2	4	2	3	2	4	3	2	2	4	4	4	2	4	4	4	4	4	3	2	2	4	2	2	2	4	2	3	4	2	2	4	3	4	2	3	2	2	2	3	4	4	4	3	4	4	2	4
87	5	5	5	5	5	5	5	4	4	5	5	5	4	5	4	4	4	5	5	5	3	2	4	2	3	4	4	3	3	4	4	2	4	5	4	2	5	4	4	4	4	4	5	4	3	4	4	3	5
88	3	3	3	3	2	3	3	3	2	2	4	4	3	4	4	4	4	4	4	4	4	3	4	4	4	4	4	4	4	4	5	4	5	4	5	4	4	3	3	2	3	3	4	4	4	4	4	3	4
89	2	2	3	2	4	4	4	3	4	3	4	4	4	4	3	4	2	4	4	4	3	2	4	2	4	3	3	2	4	3	4	3	4	3	4	2	4	2	3	3	3	4	4	3	4	3	3	4	4
90	4	4	4	1	5	4	5	5	1	4	5	4	4	5	3	4	4	4	5	4	1	2	2	1	2	2	1	3	3	4	4	3	4	4	3	3	3	3	3	3	4	4	4	3	3	4	4	4	4
91	2	3	2	2	4	3	3	2	3	4	3	2	2	2	4	4	4	3	3	4	2	4	4	3	4	5	4	4	4	3	3	3	3	2	1	4	2	2	4	2	2	4	4	4	4	4	4	2	4
92	1	1	1	1	1	1	1	1	1	1	2	2	5	2	4	2	2	1	2	2	2	4	2	4	4	4	4	2	4	4	2	2	2	2	2	1	1	1	1	1	4	2	4	4	4	4	4	4	2
93	4	4	3	3	4	4	2	4	4	3	2	3	5	4	2	4	2	3	2	4	5	5	4	5	5	5	5	5	5	5	3	2	2	4	2	1	1	1	1	2	4	4	4	5	4	4	5	4	4
94	4	4	5	4	3	4	5	4	4	3	4	4	3	4	4	3	4	3	4	5	2	2	4	2	2	3	4	4	4	4	3	1	2	1	4	2	4	2	2	2	4	2	4	4	3	2	4	3	5
95	4	3	4	2	2	3	4	4	3	2	3	4	4	5	2	5	4	4	4	4	3	4	4	2	3	4	4	3	3	4	4	3	4	5	4	2	4	4	3	4	2	4	3	2	3	3	4	2	4
96	5	3	5	3	4	4	3	2	2	4	4	4	4	5	2	4	5	4	4	5	5	3	4	3	5	3	3	4	5	5	4	4	5	4	4	4	4	4	4	3	3	4	4	4	4	4	5	3	5
97	2	2	2	1	2	2	2	1	1	1	3	2	5	3	1	3	2	2	3	2	3	3	3	3	3	2	3	4	3	3	5	4	5	5	5	2	4	5	4	5	2	4	4	4	3	4	3	2	4
98	4	4	4	4	5	5	4	4	4	4	4	4	5	4	3	4	4	3	4	4	5	4	4	4	4	4	4	4	4	5	4	4	5	4	3	1	1	2	2	2	4	4	3	4	3	3	4	3	2
99	2	2	2	1	2	2	2	1	2	2	3	1	4	2	1	2	1	2	3	2	2	2	2	2	2	2	2	2	2	3	4	3	4	4	4	2	3	2	4	4	3	2	2	2	2	3	3	2	2
100	4	4	4	4	3	4	5	2	4	4	5	5	5	4	2	5	5	4	4	4	4	4	4	4	4	4	4	4	4	5	5	2	5	4	4	1	4	4	2	4	5	2	1	5	4	2	5	4	4
101	4	3	2	2	4	3	3	2	3	2	3	4	3	3	2	4	2	3	3	4	3	2	2	2	2	1	2	2	3	4	3	3	4	3	3	2	3	3	3	3	3	3	5	4	3	3	3	4	4
102	2	4	3	2	3	1	2	4	2	2	5	2	5	4	2	3	2	3	5	4	3	4	4	4	4	5	4	2	4	5	3	4	4	4	4	4	2	2	4	3	4	4	4	3	3	4	3	4	5
103	4	5	4	4	4	4	4	4	4	3	4	4	4	4	2	4	3	4	4	4	2	1	2	1	4	2	4	3	4	3	2	2	4	2	4	1	4	2	2	2	4	5	5	2	4	4	4	3	4
104	3	4	4	4	4	4	3	4	2	3	5	4	5	4	3	4	4	4	4	4	4	4	4	4	4	5	4	4	4	4	3	3	3	3	3	2	3	3	3	3	4	3	4	3	4	4	4	4	4
105	3	2	2	2	3	5	4	2	3	2	4	3	5	5	4	4	4	3	4	4	4	4	5	4	4	4	4	4	4	4	4	3	4	4	4	3	4	4	3	3	3	4	5	2	3	5	3	2	3
106	4	4	4	4	5	4	5	4	4	2	5	5	3	5	4	5	4	4	5	4	4	3	4	3	4	3	5	2	4	4	5	4	5	4	4	4	4	4	4	4	5	3	1	4	3	2	5	5	3
107	3	2	3	2	4	3	4	4	3	2	4	4	3	3	4	3	3	4	4	4	2	2	2	2	4	2	3	3	4	3	2	4	2	2	2	2	2	2	2	2	4	3	4	4	4	4	2	4	3
108	3	3	3	2	2	3	3	3	3	1	5	5	5	5	4	5	4	4	5	5	5	4	5	2	4	4	4	4	5	5	5	5	5	5	4	4	4	4	4	3	5	3	5	1	4	5	5	4	4
109	2	4	1	3	4	4	2	3	3	2	5	5	4	4	1	4	5	3	5	4	4	4	4	3	5	4	5	1	3	5	5	3	4	4	4	3	5	5	4	4	3	3	1	2	4	1	5	3	2
110	2	2	3	1	4	4	2	1	2	4	4	1	4	4	2	5	2	2	5	3	2	4	2	5	1	5	4	2	3	2	2	2	1	5	1	1	1	1	1	1	3	4	4	4	4	4	4	4	5
111	3	2	3	2	5	4	4	1	3	3	2	4	3	4	4	2	3	2	4	3	3	2	2	2	3	2	2	1	4	4	5	4	4	5	5	2	3	2	1	2	1	3	4	4	2	4	3	1	4
112	4	4	3	3	4	4	4	3	3	4	4	3	4	4	3	4	3	3	4	4	4	4	4	4	4	4	4	4	4	4	2	3	3	4	2	2	2	2	2	2	3	4	3	3	3	4	4	3	3
113	4	4	4	4	4	4	4	4	2	4	5	4	5	4	4	4	4	3	4	4	4	2	3	2	4	3	4	5	5	5	1	1	4	4	1	1	2	1	1	1	3	2	2	4	3	2	4	3	4
114	2	3	1	2	1	2	2	2	1	1	3	4	2	4	4	2	3	2	2	1	3	1	3	1	2	1	1	2	2	2	5	4	5	5	4	4	4	4	4	5	3	4	5	4	3	4	4	3	5
115	5	5	5	5	5	4	5	5	5	4	4	5	5	4	5	5	4	4	4	4	2	2	2	3	2	1	2	2	2	4	5	5	5	5	5	1	5	5	2	5	5	5	5	5	3	5	4	5	5
116	4	4	3	3	4	4	4	4	4	4	4	4	3	4	2	4	2	4	4	4	5	4	4	4	5	4	4	4	5	5	4	2	4	2	2	2	2	2	2	2	5	4	2	3	3	3	4	4	4
117	4	4	3	2	4	4	4	3	4	2	4	2	5	4	2	4	2	4	5	4	4	2	4	2	4	3	2	4	4	4	2	2	3	2	2	3	2	2	2	1	4	4	5	3	5	5	4	3	4
118	4	2	3	2	3	4	2	4	4	1	4	4	5	4	4	4	4	4	4	5	4	2	4	2	2	1	3	4	2	5	2	2	3	2	2	1	2	1	2	2	4	5	1	4	3	2	4	4	4
119	4	3	4	3	5	4	3	4	4	3	4	4	5	4	4	3	2	3	4	4	5	4	3	4	5	4	5	5	5	5	3	2	2	2	2	1	2	1	1	1	3	4	2	3	3	3	5	3	3
120	2	3	2	4	3	3	2	3	2	1	2	2	3	3	2	3	2	3	3	3	4	4	3	3	4	4	4	4	4	4	3	4	4	2	3	2	2	1	2	2	3	3	3	4	3	3	3	3	3
121	4	4	4	4	4	4	4	3	3	3	3	4	4	3	5	4	4	4	4	4	3	3	4	3	2	3	4	2	4	4	3	2	2	3	2	1	3	2	2	3	4	4	5	4	4	4	5	4	4
122	4	2	3	2	3	1	3	2	3	1	2	3	4	3	4	3	3	3	3	2	2	2	3	3	2	4	4	2	2	3	4	3	3	4	4	2	3	3	3	4	2	2	2	2	1	2	2	2	2
123	3	2	3	3	3	2	4	3	4	2	3	3	3	2	3	3	3	4	3	3	3	3	2	3	5	3	3	4	5	3	4	3	5	4	4	2	3	3	4	4	3	3	3	3	3	3	2	2	2
124	5	5	4	2	4	4	4	2	3	3	4	4	5	4	4	4	4	4	4	4	4	4	4	4	4	4	4	4	4	4	2	2	3	2	2	2	2	2	2	2	4	4	4	4	4	4	4	4	3
125	2	3	2	3	3	3	3	2	2	3	4	4	4	4	3	4	4	4	4	4	3	2	4	2	3	2	3	3	3	3	4	4	4	3	4	4	4	4	4	3	4	3	4	3	3	4	3	3	4
126	2	3	3	3	2	2	2	2	2	1	2	4	3	5	2	3	3	2	3	3	1	1	2	1	2	2	2	3	2	3	2	2	2	2	2	2	2	3	3	2	4	5	2	4	3	2	3	2	3
127	2	1	1	2	2	2	3	3	4	1	4	5	2	5	5	3	5	1	4	1	3	1	4	2	1	2	3	1	2	4	5	5	5	5	5	2	3	3	4	5	1	2	5	5	3	3	3	1	5
128	2	2	2	2	3	4	2	2	2	2	5	4	5	4	4	4	4	4	4	4	3	5	4	4	3	4	4	4	3	4	2	3	3	4	2	1	1	2	2	2	4	4	4	4	3	4	4	4	4
129	1	2	1	1	1	2	1	2	1	1	5	3	5	5	4	5	3	5	5	4	5	4	5	5	4	4	5	3	5	5	5	5	5	5	5	2	4	3	2	5	5	5	1	3	1	2	4	4	2
130	4	2	4	1	3	2	3	3	3	1	2	2	3	3	4	4	2	3	2	3	3	2	3	2	4	2	2	2	4	4	4	3	5	3	5	1	2	2	3	3	4	4	5	2	3	3	2	4	5
131	3	3	4	2	3	3	2	2	2	2	4	4	2	4	4	3	4	3	3	3	4	4	4	5	4	4	5	4	3	4	4	3	4	3	4	4	2	1	3	2	3	4	4	4	3	4	4	3	3
132	3	2	3	2	2	2	4	3	3	2	4	3	5	2	2	3	3	3	4	2	4	4	4	4	4	4	4	3	4	4	2	2	2	2	2	1	2	2	3	2	4	4	3	4	3	2	4	3	4
133	4	3	2	2	4	3	4	3	3	1	5	4	5	5	3	4	4	4	4	4	4	2	4	2	4	2	3	4	4	4	4	4	4	3	3	2	3	3	2	2	4	4	4	4	3	4	4	3	4
134	4	2	3	3	2	3	4	3	3	2	5	4	4	4	3	4	3	4	5	3	4	4	4	4	5	4	4	4	5	5	4	3	2	2	2	2	1	1	1	2	4	3	3	3	3	3	5	3	2
135	4	4	4	4	4	4	4	4	4	3	3	4	4	5	3	4	3	3	3	4	3	4	4	4	2	4	4	4	4	4	5	5	5	4	5	2	4	4	4	3	2	2	3	2	3	3	4	3	4
136	2	2	2	1	3	2	2	2	2	3	5	4	4	4	4	3	4	2	4	3	1	2	2	2	2	2	3	3	3	3	4	4	4	4	2	1	3	2	2	2	3	4	4	3	4	4	4	2	3
137	5	4	5	4	4	4	4	5	4	4	4	4	5	4	4	4	4	4	4	4	4	4	4	5	4	4	4	5	4	4	3	2	3	2	3	1	2	2	1	1	4	5	5	4	5	5	4	3	2
138	2	3	2	2	2	2	2	2	2	1	4	3	4	4	4	4	3	2	4	4	4	4	4	4	4	4	4	4	4	4	4	4	5	3	4	2	4	2	3	2	4	4	3	3	3	3	4	4	4
139	4	4	4	3	4	4	4	3	3	2	4	3	4	4	1	2	3	4	4	4	3	4	3	4	4	5	4	3	4	4	4	3	2	3	2	2	3	3	4	2	3	3	4	4	4	4	4	2	5
140	3	4	4	2	3	3	3	4	4	2	4	3	4	5	4	4	4	4	4	4	2	1	2	2	2	2	3	2	2	3	5	4	4	2	4	3	4	4	4	4	3	4	4	4	3	3	3	2	4
141	2	2	2	3	3	1	2	3	4	1	3	2	5	2	3	2	2	4	3	3	4	4	3	4	5	4	4	4	3	4	4	2	3	4	3	2	2	2	3	2	2	3	3	3	3	2	3	1	2
142	2	3	1	3	4	2	3	2	2	2	5	4	2	5	2	3	2	4	5	3	5	4	5	5	3	4	5	2	5	4	5	5	4	5	5	4	5	5	5	5	4	3	3	1	4	2	2	4	5
143	3	4	2	3	3	3	4	2	2	2	4	3	4	4	4	4	4	3	5	4	4	3	2	4	2	4	4	4	3	4	4	3	5	4	4	2	5	4	4	4	2	4	3	4	2	3	3	2	2
144	3	4	3	2	3	4	4	3	4	4	4	4	4	4	4	3	4	5	4	4	3	2	4	3	5	4	4	2	3	5	3	2	4	3	4	3	5	5	4	3	3	4	5	4	3	5	3	3	4
145	4	2	2	2	3	2	3	2	2	3	4	3	4	3	2	4	2	3	4	2	3	4	2	4	3	4	4	2	3	4	4	4	4	4	4	2	4	4	3	4	4	4	4	4	4	4	4	4	4
146	4	4	5	4	3	3	4	4	4	3	3	4	5	2	4	4	4	4	4	4	5	3	3	3	4	4	4	4	4	4	1	1	2	1	2	2	2	1	2	1	2	2	1	2	2	2	5	2	1
147	1	2	2	3	3	2	2	2	2	2	5	3	5	4	2	4	2	2	4	5	4	5	4	5	4	5	4	4	4	5	2	2	2	1	1	3	1	1	2	1	5	5	5	4	5	5	5	5	5
148	4	4	4	4	4	3	4	4	4	3	4	4	3	3	2	3	2	4	4	5	3	4	3	2	3	4	3	4	4	5	2	3	2	3	2	4	4	4	3	1	3	2	3	4	3	3	4	3	2
149	4	4	4	4	4	2	4	2	4	3	3	3	3	3	3	3	3	3	3	4	2	2	4	3	3	2	4	2	4	4	4	2	4	2	4	4	4	4	2	3	5	4	4	4	4	2	4	4	4
150	3	3	3	3	4	2	3	3	3	2	4	3	4	3	4	2	3	4	4	4	3	2	3	2	4	3	4	4	3	3	2	3	3	4	3	2	2	1	2	2	3	4	4	4	3	4	4	4	5
151	2	2	2	2	2	3	3	1	2	1	4	3	4	4	4	4	3	3	4	4	2	4	2	4	4	4	4	4	4	4	5	4	4	4	4	4	5	5	4	4	4	4	4	4	4	4	4	4	5
152	3	4	4	2	2	3	2	2	2	3	4	2	4	5	3	4	3	3	4	5	3	1	3	2	2	2	3	1	3	2	4	3	5	4	4	3	4	4	4	3	4	4	3	3	2	3	4	3	4
153	2	2	2	1	4	4	4	2	2	3	5	2	5	4	2	4	2	2	4	4	2	4	4	4	4	4	4	2	3	2	4	2	4	3	4	2	2	2	4	2	3	4	2	2	3	2	4	3	2
154	1	2	2	1	3	2	2	2	2	1	3	2	3	3	2	2	2	2	3	3	3	1	3	1	3	2	2	3	4	4	4	4	4	4	4	4	4	3	3	2	4	5	5	3	2	5	4	4	3
155	4	3	3	2	4	3	4	3	4	2	4	5	4	3	4	4	5	3	4	4	4	3	4	3	2	3	4	4	3	4	4	4	4	4	3	2	2	2	3	2	2	2	3	4	3	3	4	2	4
156	3	4	3	3	3	4	4	3	3	2	4	4	4	4	4	5	4	3	4	4	3	2	4	2	4	2	4	3	3	3	4	4	4	4	4	2	4	4	3	4	2	4	4	4	3	4	3	2	4
157	2	2	2	2	3	4	3	3	3	3	4	4	5	4	4	3	4	4	3	3	3	2	3	2	4	2	2	4	3	4	3	4	4	2	3	3	2	3	3	2	3	4	3	4	3	3	4	4	3
158	2	2	1	1	2	3	2	1	2	1	4	3	4	4	4	4	3	2	4	3	3	3	4	4	2	4	4	4	4	4	4	5	4	5	1	3	4	4	4	4	4	4	3	4	1	2	4	2	5
159	4	4	4	3	4	4	4	4	4	2	3	4	3	4	4	4	4	4	4	4	2	2	2	2	3	1	2	3	4	2	4	3	5	3	5	3	4	4	4	3	3	3	4	3	3	4	4	3	4
160	4	4	4	2	4	5	4	3	3	4	4	4	5	5	5	5	5	5	4	4	2	1	3	2	1	1	3	2	2	2	3	2	3	2	2	1	2	2	2	2	4	4	5	2	3	5	3	2	2
161	4	3	4	3	3	4	4	2	2	1	5	4	5	5	4	4	4	3	4	4	4	3	4	3	3	2	4	4	4	4	4	4	5	3	4	4	5	4	4	3	4	2	3	3	3	3	4	3	2
162	2	4	2	3	3	2	2	2	2	2	2	2	3	3	1	2	2	2	2	3	4	4	4	4	4	4	4	4	4	4	4	4	4	4	4	2	4	3	4	4	3	2	4	3	4	3	2	2	4
163	2	4	2	3	3	3	2	2	2	2	5	3	5	4	4	4	4	2	4	4	5	4	5	5	5	5	5	4	5	5	5	5	4	4	4	2	4	4	2	4	5	3	5	5	4	5	4	3	4
164	4	4	3	3	4	3	3	3	3	2	4	4	4	3	3	4	4	4	4	4	3	2	3	2	4	2	3	4	3	4	4	3	4	2	3	2	2	2	3	2	3	4	4	4	4	4	4	3	3
165	4	4	3	4	5	4	5	3	3	4	3	5	3	3	4	2	4	4	4	4	4	2	3	2	5	3	3	4	4	3	2	2	2	2	2	2	3	2	2	2	3	4	5	3	3	4	4	2	3
166	4	3	3	2	4	3	2	4	4	2	4	4	5	4	2	3	4	4	4	4	4	5	4	5	4	5	4	4	4	4	4	3	4	4	3	3	4	3	4	2	2	3	3	2	3	4	3	2	3
167	4	2	4	2	2	4	4	4	4	2	5	5	5	4	1	4	4	4	4	4	4	5	5	5	5	5	4	2	5	5	1	4	2	1	1	1	1	1	1	2	5	5	5	5	5	5	5	5	5
168	3	2	1	1	3	3	2	3	3	1	5	5	5	5	3	3	4	3	5	2	4	4	4	3	1	1	1	2	1	5	5	5	5	5	4	3	3	3	1	4	2	2	3	4	5	3	3	1	4
169	4	4	4	4	4	4	4	4	4	4	4	3	4	5	4	4	4	3	5	4	4	3	4	3	4	2	2	3	4	5	4	2	5	4	3	3	4	4	4	3	3	3	4	4	4	5	4	2	3
170	4	4	3	3	4	5	5	3	4	3	5	3	4	3	3	3	3	3	3	4	3	4	4	3	1	3	4	3	3	5	2	2	3	4	3	1	2	1	3	4	3	5	5	5	5	4	4	4	5
171	3	5	4	5	5	4	5	5	1	5	3	3	5	5	3	5	3	3	4	5	4	5	5	5	5	5	5	5	5	5	5	4	5	5	5	1	5	5	2	4	5	4	3	4	4	4	4	4	2
172	2	3	2	3	4	2	3	2	2	3	5	4	3	4	4	3	4	3	5	3	2	1	3	1	1	1	1	1	3	4	4	2	3	5	4	1	2	4	1	5	5	4	4	4	4	4	5	4	4
173	4	4	4	3	4	4	3	4	4	1	5	5	4	5	5	5	5	4	4	4	4	4	5	4	3	4	5	5	5	5	5	5	5	4	5	4	5	5	5	2	4	3	2	3	3	2	4	4	3
174	4	2	4	2	4	3	4	4	4	3	4	4	5	4	3	4	4	4	3	5	5	2	3	2	4	2	3	3	5	4	5	4	4	5	4	1	2	3	4	4	5	4	4	4	5	5	5	5	5
175	4	3	4	2	3	4	4	3	3	3	3	4	5	3	3	4	4	3	3	4	5	5	5	5	4	5	5	5	5	5	4	2	4	3	4	2	3	4	3	2	5	5	3	4	3	3	4	4	4
176	4	4	4	2	4	2	4	3	4	2	2	4	2	4	2	2	2	2	4	4	5	5	4	5	4	1	5	4	5	5	2	2	4	2	4	2	3	4	2	2	5	4	4	4	4	4	4	5	5
177	3	4	2	2	3	4	3	2	2	1	4	4	5	4	4	4	5	4	4	4	3	1	3	2	2	1	3	2	2	3	5	4	5	5	5	3	4	4	2	4	3	4	2	2	2	2	2	2	2
179	3	5	5	4	5	5	5	2	3	5	5	4	5	4	4	5	3	3	5	5	5	4	5	4	5	4	4	5	4	5	3	2	3	5	2	2	2	1	2	1	4	5	5	5	5	5	5	4	3
180	2	4	3	1	2	3	3	2	2	2	4	2	4	5	2	4	2	4	4	4	4	3	4	3	4	4	3	4	4	4	5	4	5	3	4	2	4	4	4	4	3	4	4	2	2	3	3	3	2
181	5	4	4	3	4	4	5	3	3	2	4	4	2	3	4	4	3	4	4	4	5	5	5	5	5	5	5	5	5	5	2	4	4	4	3	1	3	3	3	3	4	5	4	4	4	4	4	4	5
182	4	4	3	4	4	3	5	4	3	2	4	4	4	4	3	4	4	4	4	4	2	2	3	1	2	2	2	2	3	4	3	4	3	5	3	3	4	4	4	3	2	4	5	4	4	4	4	3	4
183	3	2	3	1	4	2	4	1	1	3	2	2	5	2	2	3	2	3	2	3	5	3	5	2	5	3	5	5	5	5	5	4	4	3	2	2	3	4	4	2	2	2	1	4	2	2	4	4	5
184	3	3	3	3	3	4	3	4	2	3	4	3	3	3	2	3	3	2	4	4	4	3	4	4	3	4	4	4	3	4	2	4	2	2	4	3	3	2	3	2	4	4	4	4	4	4	4	3	4
185	4	4	3	4	3	3	4	2	3	2	5	5	5	5	5	5	5	5	5	4	4	2	4	2	4	2	4	3	4	5	5	5	5	4	5	3	5	5	4	3	3	3	3	3	2	3	4	2	4
186	4	4	4	3	3	3	4	3	3	3	4	4	4	4	4	4	4	4	4	3	3	4	3	4	4	4	5	2	3	3	5	1	5	4	5	2	5	5	4	5	4	4	5	4	3	5	4	4	5
187	5	5	5	4	4	5	5	5	5	4	5	5	4	5	3	4	3	4	5	4	2	1	1	2	3	2	2	5	4	5	1	1	2	1	1	4	1	1	4	1	5	5	5	5	5	5	5	4	3
188	4	5	4	5	5	4	4	5	4	5	5	4	5	5	4	4	4	4	5	5	2	1	4	2	1	2	3	1	2	2	5	5	5	5	5	4	5	5	5	5	4	5	5	4	4	5	5	2	4
189	3	4	3	2	4	4	4	4	4	4	4	4	4	4	4	4	4	4	4	4	2	2	2	2	2	2	4	2	4	4	4	4	5	5	4	4	4	4	5	4	2	4	4	2	3	4	4	2	4
190	4	5	4	4	4	4	5	5	4	2	3	2	5	5	4	4	2	4	4	5	1	2	2	2	4	2	2	3	4	2	2	2	1	1	2	1	4	1	2	1	4	4	1	2	3	1	4	3	1
191	2	5	4	2	4	4	4	2	2	4	3	5	4	4	3	4	4	4	4	4	4	2	4	2	4	4	4	4	5	5	2	3	3	2	2	1	2	2	2	2	3	4	2	3	3	2	4	3	4
192	4	4	4	4	5	4	4	4	4	3	4	4	4	4	4	4	3	5	5	4	3	2	4	2	2	1	3	3	3	4	3	2	4	2	3	2	3	3	2	2	4	4	4	4	3	3	4	4	4
193	4	4	5	3	4	5	4	2	2	4	5	4	4	4	4	5	4	5	5	4	2	2	4	4	3	2	3	3	3	3	2	1	2	2	2	2	2	2	2	2	3	3	2	4	4	4	4	3	3
194	4	3	4	4	3	4	4	3	4	3	3	2	5	3	2	4	2	3	3	4	5	4	4	4	4	4	4	4	5	5	2	2	1	2	2	1	1	1	1	1	3	4	2	5	4	4	4	3	4
195	2	2	3	2	3	4	2	2	2	2	5	3	5	5	4	4	4	3	4	4	2	2	4	2	3	4	3	4	4	4	4	3	2	2	2	3	2	3	3	1	3	5	4	4	4	4	4	3	3
196	4	4	4	4	4	4	4	4	5	3	4	4	4	4	4	5	4	5	3	4	2	3	2	3	3	3	3	2	4	3	4	4	4	4	3	3	3	3	2	3	4	3	4	4	3	3	2	3	4
197	1	2	3	2	2	2	4	2	3	2	5	1	4	3	3	4	2	4	5	3	4	2	4	3	4	2	4	4	3	4	3	3	5	2	4	1	1	1	1	2	4	4	4	3	4	5	4	4	5
198	5	4	5	5	4	5	5	5	4	4	2	4	3	4	4	5	3	5	3	4	1	1	2	1	2	2	2	5	2	2	2	3	1	4	2	1	4	2	4	2	1	1	2	2	2	2	4	1	2
199	4	2	4	2	2	2	4	1	1	2	5	4	5	2	1	4	1	4	2	5	5	5	5	4	4	4	5	5	4	4	2	5	5	3	2	2	1	2	2	2	1	5	5	5	5	5	5	1	5
200	2	4	2	4	3	5	4	3	2	2	3	2	3	4	2	4	2	1	3	3	4	5	5	4	2	4	5	2	4	5	5	4	4	5	4	5	3	4	5	4	3	5	3	3	4	4	4	4	4
201	4	5	3	4	4	4	4	5	5	3	4	4	3	4	4	4	4	4	4	4	4	4	3	4	3	5	5	4	4	4	3	2	3	4	3	3	3	4	3	3	3	5	4	4	3	4	5	3	2
202	4	4	4	2	2	4	2	2	3	1	4	4	2	3	2	4	4	4	5	4	2	1	4	1	2	3	3	2	5	4	1	1	1	2	2	1	2	2	2	1	4	4	4	4	4	4	5	4	2
203	2	2	1	2	2	2	2	1	1	1	4	4	5	2	1	3	2	2	4	2	3	2	2	2	2	2	4	3	2	4	3	2	2	4	3	1	4	3	1	4	2	5	4	4	3	4	4	2	4
204	2	2	2	3	2	2	2	3	3	2	4	2	5	4	3	4	3	4	5	3	2	1	4	1	2	1	3	2	3	3	4	4	4	4	4	2	4	3	3	4	2	4	4	4	4	4	4	2	4
205	2	4	3	2	3	4	3	1	3	2	3	2	3	2	3	3	2	3	2	4	4	4	4	4	3	1	3	4	4	4	4	4	4	3	4	4	3	2	4	3	3	3	3	2	3	4	3	2	2
1002	1	2	1	2	3	2	3	2	2	2	3	2	4	4	2	3	2	3	4	3	2	2	2	2	3	2	3	2	3	3	2	2	2	2	2	2	2	2	2	2	4	2	2	4	2	3	4	3	4
1004	3	3	4	3	4	2	2	3	3	2	5	4	4	4	4	4	4	3	5	5	2	2	2	2	2	2	3	2	2	3	4	4	3	4	4	2	3	3	2	4	3	4	4	4	3	2	5	2	3
1005	5	4	4	4	4	5	4	4	4	4	5	5	5	5	5	5	5	4	5	5	2	1	1	1	3	1	2	2	4	2	3	2	3	2	3	2	4	3	3	2	4	5	2	3	3	2	4	3	2
1006	3	3	2	2	4	4	3	2	2	2	5	5	3	4	4	4	4	4	4	4	3	2	2	2	2	1	3	2	2	4	5	4	4	4	5	4	5	5	4	3	4	4	4	4	4	4	3	3	5
1007	4	4	4	4	4	4	4	4	4	4	3	4	4	4	4	4	4	4	4	4	3	2	3	2	3	4	4	2	3	4	4	3	4	4	4	4	4	4	4	4	4	4	3	4	4	4	3	4	4
1008	4	4	3	2	3	4	4	3	4	3	4	4	5	4	4	3	2	5	4	4	2	1	2	1	4	1	1	5	4	4	1	5	1	2	1	1	1	1	1	1	4	4	2	2	4	2	4	4	2
1009	4	4	5	4	3	4	4	3	4	3	5	4	4	5	2	4	4	3	4	4	5	2	5	3	3	4	3	5	5	5	2	4	3	2	2	3	1	2	2	2	5	4	5	5	5	5	5	5	3
1010	3	3	3	2	2	3	4	3	4	2	4	4	3	3	3	4	3	4	4	3	4	2	4	2	4	2	2	2	2	4	4	3	4	4	4	4	4	4	4	3	5	5	5	3	5	5	4	5	5
1011	3	2	2	2	3	2	2	2	2	2	4	3	4	4	3	3	2	4	4	3	4	3	3	4	3	4	4	3	3	4	2	2	3	3	2	2	3	2	2	1	2	4	1	4	2	2	4	1	2
1012	2	3	3	2	2	2	2	3	3	2	4	3	4	3	2	3	2	2	3	3	2	2	2	3	2	3	2	4	3	3	2	2	2	2	2	2	2	2	2	2	3	3	3	2	3	3	3	3	4
1013	2	2	2	2	3	2	2	2	2	1	4	2	4	4	1	3	2	2	2	1	2	2	2	2	2	2	4	2	4	4	3	4	5	4	4	2	3	2	4	4	2	3	3	2	3	3	3	2	2
1014	3	4	4	2	3	3	3	2	2	1	2	4	4	4	3	5	3	4	2	3	3	1	4	2	3	3	4	2	3	4	4	3	4	2	3	2	2	2	3	3	4	4	4	4	2	3	4	2	4
1015	3	3	3	2	3	3	3	4	4	2	2	3	4	3	2	4	2	3	3	3	2	2	3	2	3	2	4	1	3	3	5	4	4	4	4	3	4	4	4	4	3	3	3	3	3	3	3	3	3
1016	4	4	4	4	4	4	4	3	4	3	4	4	4	4	4	4	4	4	4	4	3	3	3	3	2	3	4	2	2	3	4	4	5	4	4	3	4	3	3	3	2	2	2	4	3	2	3	1	4
1017	3	4	4	3	4	4	3	4	4	3	4	4	5	4	3	4	4	3	4	3	3	3	4	3	4	4	3	3	3	4	4	4	4	4	4	2	4	4	4	3	3	4	3	4	3	4	4	3	2
1018	5	4	4	3	5	3	4	2	2	3	4	3	5	5	3	5	3	5	4	5	4	2	5	3	4	3	5	3	4	5	4	3	3	4	4	2	3	4	2	3	4	4	5	2	4	4	4	3	4
1019	3	4	3	4	4	3	4	2	3	3	4	3	5	4	2	3	2	4	4	4	3	2	3	3	4	4	4	2	4	4	4	3	3	4	4	2	4	4	3	4	4	3	3	2	3	3	4	2	2
1020	4	4	3	2	4	4	4	3	3	2	4	4	4	4	4	4	4	4	4	3	2	2	3	2	3	2	3	2	3	4	3	3	4	4	3	4	4	3	3	3	4	4	3	4	3	2	5	3	3
1021	4	4	5	2	2	3	4	4	3	2	5	5	5	5	4	4	4	4	4	4	3	2	2	2	4	2	3	4	3	2	2	2	3	2	3	1	3	2	1	3	2	4	3	1	2	3	3	2	2
1022	4	2	2	1	4	2	3	1	2	4	4	3	5	3	3	4	3	4	4	4	2	2	4	2	2	2	3	4	2	2	5	1	5	5	4	2	5	2	3	4	2	2	3	3	3	3	2	2	5
1023	4	5	4	5	5	5	5	3	3	4	3	4	3	3	4	3	4	3	3	3	1	3	3	2	3	4	4	3	5	4	4	3	5	3	3	5	4	4	4	3	3	3	4	2	3	2	3	3	3
1024	2	3	2	3	2	2	2	4	4	1	1	4	5	2	4	3	4	3	1	2	4	4	1	3	4	4	5	4	2	4	5	4	5	4	4	1	2	2	2	4	3	5	4	4	3	4	5	2	4
1025	5	5	5	4	4	4	5	4	4	3	4	4	3	4	4	4	4	4	4	3	5	4	4	4	4	4	4	3	4	4	5	5	4	3	3	4	4	4	4	3	3	5	4	5	4	4	4	3	3
1026	3	3	2	2	3	4	2	2	2	1	5	4	5	4	4	4	4	5	5	3	4	3	3	4	4	5	4	5	5	4	5	5	5	5	4	2	4	4	4	3	2	3	4	4	2	4	3	2	3
1027	2	1	2	1	1	2	1	1	1	2	5	4	5	4	5	4	5	3	4	4	4	4	4	4	4	4	4	5	5	5	2	4	4	2	2	1	1	1	1	1	3	5	3	4	3	2	4	2	2
1028	3	2	4	2	2	4	3	4	4	3	2	3	3	2	2	2	3	3	2	4	2	3	2	3	3	2	4	3	3	3	4	3	3	4	3	2	4	2	3	3	4	2	3	4	4	3	4	3	2
1029	3	3	2	2	3	2	4	3	3	2	4	2	3	4	2	4	2	5	4	4	2	2	2	2	4	2	2	3	4	3	4	2	3	2	4	2	4	3	2	4	4	4	4	3	4	4	4	4	4
1030	4	4	4	4	4	4	4	4	4	4	4	2	3	2	2	3	2	2	4	3	2	2	4	2	2	2	2	2	2	4	2	2	2	2	2	3	2	2	2	1	4	4	4	2	4	4	4	4	3
1031	3	4	3	4	3	4	2	4	4	3	4	5	2	4	4	3	4	3	4	3	2	2	3	2	2	2	2	4	4	3	5	5	4	2	4	4	4	4	4	4	2	5	3	4	3	4	2	1	3
1032	4	4	4	2	4	4	4	4	2	2	4	4	5	4	4	4	4	4	4	4	3	1	4	2	3	2	3	3	3	4	4	4	4	5	4	2	4	4	3	4	4	4	4	4	4	4	4	3	4
1033	3	4	4	3	4	4	4	2	2	4	3	3	4	4	3	4	3	3	4	3	2	2	3	3	4	4	2	4	4	4	3	2	3	2	2	2	3	2	2	2	4	2	2	4	3	3	4	3	3
1034	4	4	3	4	3	2	4	4	4	2	5	3	5	4	2	4	2	4	4	4	2	4	2	4	4	2	4	2	4	4	4	2	4	4	3	1	3	2	2	3	4	4	2	4	4	3	5	3	4
1035	2	3	2	3	3	2	2	2	3	2	4	2	4	3	2	4	2	3	4	4	3	4	3	3	4	4	3	4	4	4	3	2	3	4	3	2	2	3	3	4	3	5	5	4	5	5	4	3	4
1036	3	3	3	3	4	3	2	4	3	2	4	4	4	4	3	4	3	5	4	4	3	4	2	3	3	4	3	3	4	4	4	3	3	4	2	2	2	2	3	4	3	3	3	2	4	3	4	3	3
1037	4	5	5	5	4	4	5	4	4	3	4	4	4	4	3	3	2	4	5	5	3	4	4	3	1	4	3	2	1	4	5	4	4	4	4	2	2	2	2	2	3	4	2	3	3	2	4	3	4
1038	4	4	5	3	5	3	4	5	4	3	4	5	4	5	4	5	4	3	5	5	4	4	5	2	2	1	3	2	4	2	5	4	5	4	5	2	5	5	4	5	2	4	5	3	4	5	3	1	4
1039	3	4	2	2	2	4	2	1	1	2	2	3	4	2	4	3	3	2	3	3	4	2	2	2	3	2	3	2	2	4	3	4	4	4	4	4	4	4	4	4	2	4	4	2	4	4	4	2	3
1040	4	4	3	3	5	4	4	3	4	3	2	2	3	2	1	2	2	3	2	3	3	4	4	3	4	2	4	4	4	4	2	3	4	3	1	1	1	2	2	2	3	2	4	2	3	4	3	3	2
1041	4	4	4	3	5	3	5	3	3	2	4	4	5	3	4	4	4	4	4	4	3	2	3	3	2	4	3	4	5	4	2	3	4	2	2	1	1	1	1	1	5	4	2	4	2	2	5	3	2
1042	5	3	4	3	3	3	4	4	3	3	4	4	3	3	3	4	3	3	3	3	4	3	5	3	4	3	3	4	4	4	4	3	4	3	3	4	3	3	4	3	2	3	3	4	3	3	4	3	3
1043	4	4	4	3	4	4	4	4	4	4	4	5	3	5	4	4	4	4	4	4	4	4	4	4	4	4	4	4	4	4	4	4	5	4	4	2	3	4	2	4	4	4	4	4	4	4	4	3	4
1044	3	3	2	4	4	4	4	3	3	4	4	4	3	4	4	4	4	2	4	4	5	4	4	3	4	4	4	3	4	4	4	3	4	3	4	4	3	3	3	2	3	4	4	3	4	4	4	2	4
1045	4	5	4	5	5	4	5	5	1	4	5	5	5	5	4	4	4	4	5	4	2	2	4	2	2	3	4	4	3	5	1	1	1	1	1	1	1	1	1	1	4	5	5	5	5	5	5	4	5
1046	1	2	3	1	2	2	2	1	1	3	3	3	4	3	2	4	2	4	3	3	2	1	2	2	3	2	2	3	4	2	2	3	3	3	3	2	2	2	2	2	2	3	2	2	2	2	2	2	2
1047	5	5	4	3	5	4	5	4	4	5	5	4	5	4	4	4	4	4	4	4	4	4	4	4	4	3	4	4	4	4	4	4	4	4	4	1	2	2	2	2	4	4	3	2	3	2	4	4	4
1048	3	3	2	4	2	2	3	2	3	2	4	2	2	3	2	2	2	3	4	3	4	4	4	3	4	4	4	3	3	4	4	4	4	4	3	3	2	4	3	4	4	4	4	4	4	4	4	4	4
1049	2	3	2	1	1	3	2	1	1	2	4	4	5	4	3	4	4	3	4	3	2	1	1	1	3	4	1	2	2	3	5	3	5	4	5	2	4	3	4	4	2	2	2	1	1	1	2	1	2
1050	3	2	3	2	3	2	3	2	3	2	2	3	4	3	2	3	2	3	3	3	3	2	3	3	2	3	3	3	3	3	3	3	4	3	3	2	2	2	2	2	3	3	3	3	3	3	3	3	3
1051	4	4	3	4	5	5	4	4	4	4	5	4	4	5	4	5	4	4	4	4	4	5	3	5	3	4	4	5	4	4	3	2	3	2	3	2	3	3	1	1	4	5	4	5	5	5	4	3	4
1052	2	2	2	2	2	2	2	2	2	1	4	4	4	3	2	4	2	3	4	3	4	4	3	5	3	4	5	4	4	4	2	4	4	4	4	3	4	4	4	4	3	4	4	2	3	4	3	2	5
1053	3	2	3	2	2	4	3	2	2	1	3	3	4	2	3	2	2	3	3	3	2	2	2	2	2	3	3	2	3	3	2	2	4	3	3	2	2	2	3	2	4	5	4	4	3	4	4	3	5
1054	4	4	3	3	4	3	3	3	3	3	3	4	4	4	4	4	3	4	4	3	2	3	3	4	4	2	4	3	2	3	4	3	4	4	4	2	4	4	4	4	2	2	4	4	4	4	3	2	4
1055	2	2	2	3	2	1	2	2	4	2	3	3	4	4	2	3	2	2	4	3	2	1	2	1	4	4	3	2	2	2	4	4	5	3	4	3	3	2	4	3	3	4	4	4	3	2	3	3	2
1056	2	2	2	1	3	4	2	1	1	2	3	3	4	4	4	4	4	3	2	4	5	4	4	3	4	5	5	4	4	4	4	4	4	4	4	3	3	3	4	2	2	5	4	3	4	4	3	2	5
1057	4	4	4	4	3	4	4	4	2	4	4	4	4	4	2	4	4	4	4	4	3	4	4	4	4	4	4	4	5	5	2	4	2	2	2	2	4	3	2	2	3	4	4	4	5	4	4	2	3
1058	4	3	3	2	3	3	4	3	3	1	4	3	5	3	2	4	3	3	4	4	4	4	3	4	4	4	4	4	4	4	2	2	3	4	2	2	2	2	2	2	1	3	3	5	4	4	4	2	3
1059	3	2	3	2	3	2	4	2	2	3	4	4	5	3	4	4	4	4	3	4	4	4	4	4	4	4	4	4	4	4	4	4	4	3	4	3	3	3	3	2	3	4	3	4	4	4	4	3	4
1061	2	2	2	2	3	4	2	3	3	2	4	4	4	5	4	4	4	3	4	4	5	4	4	4	4	4	4	2	5	5	5	5	5	4	5	3	3	3	3	3	3	4	2	3	3	2	4	3	4
1062	2	3	2	1	2	3	3	2	2	1	4	4	4	4	5	4	3	4	4	4	4	4	4	3	4	5	4	3	4	4	5	4	5	5	4	3	4	4	4	4	4	2	1	3	1	1	5	4	2
1063	3	3	3	2	2	3	3	2	2	2	4	3	5	3	3	3	3	3	4	3	4	5	4	4	4	4	3	5	4	4	3	3	3	2	1	1	1	1	1	1	3	4	4	4	3	3	4	3	4
1064	3	3	2	3	2	4	3	3	3	2	4	3	4	3	3	4	3	3	4	4	3	4	3	4	4	4	3	4	3	3	4	4	3	3	3	2	2	2	2	2	3	4	3	3	3	4	3	2	4
1065	3	4	3	4	4	3	4	4	4	4	3	2	3	2	2	2	2	2	2	2	3	4	2	3	4	4	4	4	2	4	5	4	4	4	4	3	4	4	4	2	2	2	2	2	3	2	4	2	2
1066	2	1	3	1	3	1	3	1	2	1	4	2	5	5	2	5	1	3	5	3	3	4	4	4	4	4	3	4	4	4	5	3	4	4	4	4	4	5	5	4	3	4	4	3	2	3	3	2	5
1067	3	2	2	2	4	3	2	3	3	1	3	2	5	2	3	3	2	4	4	3	4	3	3	4	4	4	4	3	4	4	4	3	3	4	4	1	2	2	3	3	2	2	3	2	4	2	4	3	2
1068	4	3	3	3	3	3	3	4	4	3	4	5	4	4	4	5	4	4	4	4	4	3	4	4	4	4	4	3	3	4	3	3	4	3	4	1	4	4	3	2	3	4	4	4	4	4	4	4	5
1069	2	3	3	2	2	4	3	2	2	2	4	4	4	4	3	3	3	4	4	4	4	2	4	2	4	4	3	4	4	4	3	2	3	4	3	2	3	3	2	2	3	4	3	4	3	4	4	3	4
1070	4	4	4	3	4	3	4	4	4	3	5	5	4	5	4	4	4	4	5	4	4	2	5	2	4	2	4	4	3	5	3	2	4	3	3	1	4	2	3	3	4	3	4	4	3	4	4	4	4
1071	3	3	3	2	2	3	3	2	2	1	4	4	4	3	3	4	4	3	4	4	3	2	3	2	2	3	3	2	2	4	4	2	3	3	2	2	2	2	2	3	4	4	4	4	4	4	4	4	4
1072	3	3	2	2	1	2	4	1	1	1	4	4	4	4	5	4	4	4	4	4	2	4	4	3	3	4	3	4	2	4	3	4	3	3	2	2	3	3	3	2	2	4	4	3	3	4	3	2	4
1073	3	2	2	3	3	2	1	4	3	1	3	2	3	3	2	2	2	3	4	2	3	4	4	3	2	2	4	2	3	4	4	5	5	3	5	2	4	3	3	3	4	3	4	2	3	3	4	3	4
1074	2	2	3	2	2	2	2	2	3	2	2	2	4	2	2	3	2	3	2	3	5	4	4	4	5	4	5	4	4	4	2	4	2	2	2	2	1	1	2	2	3	4	4	4	4	4	4	3	5
1075	4	3	2	3	3	4	4	3	2	2	4	4	4	5	4	4	4	3	4	3	4	4	4	4	4	5	4	4	3	5	4	5	5	5	3	3	4	4	3	3	3	3	3	3	3	3	4	3	3
1076	3	2	3	2	2	2	2	2	2	2	4	3	5	4	2	3	3	3	4	3	3	3	4	3	3	3	4	4	2	4	5	1	5	5	5	3	4	5	4	5	3	2	4	3	4	4	2	2	3
1077	5	4	4	4	5	5	4	3	4	4	4	1	4	5	3	4	5	5	4	4	4	4	4	4	3	5	4	2	4	5	4	3	4	4	3	2	4	4	3	4	3	4	2	2	2	2	4	3	2
1078	4	4	3	2	4	4	4	4	2	2	4	3	4	2	2	4	3	3	2	4	4	4	4	4	2	4	5	1	4	4	4	4	4	2	2	2	2	2	4	2	2	2	3	4	3	4	4	2	2
1079	4	5	4	4	5	3	5	4	5	3	4	5	5	4	4	3	5	4	4	4	3	5	3	4	4	5	3	5	4	4	5	4	5	5	5	3	4	4	4	4	3	3	4	5	4	4	5	2	4
1080	3	4	4	3	5	4	4	2	2	4	4	4	4	3	4	2	4	2	4	4	5	4	4	4	5	4	5	4	4	4	4	4	4	3	3	2	2	2	2	2	3	2	2	2	4	4	4	2	4
1081	4	5	5	4	5	5	4	5	5	4	5	4	5	4	5	4	5	4	5	4	4	5	4	5	4	5	5	5	4	4	3	4	3	5	3	4	4	4	4	4	3	4	4	5	4	5	4	2	3
1082	4	4	3	3	4	3	4	4	4	3	2	2	4	2	2	2	2	2	2	4	2	2	4	3	2	3	4	2	3	4	5	4	2	4	4	4	4	4	4	3	3	2	2	2	3	2	3	3	2
1083	2	2	3	2	2	2	2	1	1	1	4	3	3	4	3	3	3	3	3	2	3	2	2	2	4	4	4	3	3	3	4	3	5	4	4	3	4	4	4	4	3	3	2	2	2	2	3	3	2
1084	3	4	3	4	4	4	3	2	3	2	4	4	4	5	3	4	5	4	4	5	4	4	4	4	4	4	4	2	3	4	4	2	4	3	2	2	2	2	4	2	3	4	3	2	3	3	4	3	4
1085	3	2	3	2	3	3	4	2	2	1	4	4	4	3	3	3	3	2	4	3	4	4	4	4	4	4	4	4	4	4	4	3	4	5	4	3	4	4	4	4	4	4	4	4	4	3	4	3	3
1086	4	4	4	3	4	4	4	3	3	3	4	4	5	5	4	4	4	4	4	4	4	4	4	4	4	4	4	5	4	4	3	3	3	3	3	2	2	2	2	2	3	4	3	4	3	3	3	3	3
1087	3	4	3	2	3	3	2	3	2	3	4	3	4	4	2	4	3	3	4	4	3	4	4	4	2	4	4	2	3	4	4	4	3	2	2	1	3	1	3	1	3	2	4	3	2	4	3	2	2
1088	5	5	5	4	5	4	4	4	5	2	4	5	4	5	1	4	4	5	4	5	5	2	3	5	4	2	3	4	4	4	3	2	3	2	2	2	3	2	4	4	4	4	4	4	4	2	4	3	2
1089	4	3	4	3	3	4	3	4	4	2	4	4	5	4	4	4	3	4	4	5	4	2	2	2	2	4	3	3	4	4	4	4	4	3	4	1	2	2	3	3	4	5	3	4	4	3	5	4	5
1090	4	4	3	3	3	3	4	4	4	3	4	4	3	3	2	2	2	3	4	3	4	3	3	5	5	5	5	3	3	4	2	2	2	3	2	3	3	2	2	2	3	4	5	2	4	3	5	3	4
1091	3	4	4	3	3	4	4	4	4	4	4	3	5	4	3	4	4	3	4	4	4	3	4	3	3	4	4	4	4	4	3	3	3	2	2	2	3	2	2	2	4	4	3	4	4	3	4	3	4
1092	2	4	3	2	4	3	4	2	2	2	3	3	4	4	3	3	3	4	3	4	2	3	4	3	4	4	3	3	4	4	4	4	4	3	3	4	4	4	4	2	2	2	2	2	3	2	2	2	2
1094	3	2	3	2	3	3	2	2	2	3	4	3	4	3	3	4	3	4	4	4	4	3	4	3	3	3	4	3	4	4	4	4	3	4	4	3	4	3	4	3	3	2	4	3	4	4	4	3	3
1095	2	2	2	2	3	3	3	2	2	3	4	3	4	4	3	3	3	4	4	4	3	4	4	4	4	4	4	4	4	4	3	2	4	4	3	2	4	3	2	3	3	4	4	4	4	4	4	3	4
1096	4	3	3	2	4	3	4	3	3	3	3	3	4	3	4	4	2	4	3	4	3	4	2	4	3	4	4	3	4	4	2	3	2	2	2	2	2	2	3	2	2	3	2	3	3	2	4	2	4
1097	4	4	4	4	4	4	4	3	3	2	4	4	4	4	4	4	4	4	4	4	4	5	4	5	3	5	5	5	4	4	3	3	4	2	2	2	2	2	2	2	3	3	4	3	3	4	4	2	3
1098	4	4	3	3	4	4	4	2	3	5	4	4	4	3	2	4	3	4	4	3	4	4	3	3	4	4	4	2	3	4	4	4	4	4	4	4	4	3	4	2	4	4	4	2	5	4	4	4	2
1099	4	3	3	2	3	4	3	3	4	3	4	4	4	3	4	4	4	4	4	4	3	2	3	2	4	4	3	3	4	4	3	3	5	4	3	2	3	3	4	4	4	4	4	3	4	4	3	4	4
1100	5	5	5	3	4	5	5	4	4	5	4	5	5	5	5	5	5	5	5	5	5	5	5	5	4	4	5	4	4	4	1	1	1	2	2	1	2	2	1	1	5	5	5	5	5	5	5	5	5
1104	3	4	2	4	2	2	2	3	2	2	4	4	2	5	5	4	4	5	3	2	5	2	4	2	4	4	4	4	4	4	5	4	5	4	5	4	4	4	4	5	4	4	4	5	3	4	4	3	4
1105	4	4	3	3	4	4	4	3	4	4	4	4	3	4	4	4	4	3	4	4	4	4	3	2	4	2	4	4	4	4	4	3	4	4	2	1	2	2	1	1	5	5	5	4	4	4	5	3	3
1106	4	5	2	4	5	5	5	5	5	5	4	5	4	2	3	5	2	5	4	5	2	2	2	2	1	1	3	2	2	4	1	1	4	1	2	1	1	1	1	1	4	3	5	5	5	5	5	5	5
[truncated: 43 more columns]
